# Supplementary material for: Oral Microbiota Alterations and Potential Salivary Biomarkers in Colorectal Cancer: A Next-Generation Sequencing Study
Source: Pathogens. 2025 Dec 30;15(1):43. doi: 10.3390/pathogens15010043 (PMC12845062; doi:10.3390/pathogens15010043)
Supplement: Supplementary file 1 [file pathogens-15-00043-s001.zip]

Archive with 1 entries (1 files):
- pathogens-3941937-supplementary.pdf
